# Supplementary material for: Discovering the diversity of Acarosporaceae with pruina in China
Source: MycoKeys. 2026 Jul 21;137:175–97. doi: 10.3897/mycokeys.137.201158 (PMC13416818; doi:10.3897/mycokeys.137.201158)
Supplement: XML Treatment for Sarcogyne bayingolinensis [file mycokeys.137.201158-treatment1.xml]

<!DOCTYPE tp:taxon-treatment
  PUBLIC "-//TaxonX//DTD Taxonomic Treatment Publishing DTD v0 20100105//EN" "tax-treatment-NSO.dtd">
<tp:taxon-treatment xmlns:tp="http://www.plazi.org/taxpub"><tp:treatment-meta><kwd-group><label>Taxon classification</label><kwd>
                  <named-content content-type="kingdom">Fungi</named-content>
                </kwd><kwd>
                  <named-content content-type="order">Acarosporales</named-content>
                </kwd><kwd>
                  <named-content content-type="family">Acarosporaceae</named-content>
                </kwd></kwd-group><mixed-citation publication-type="journal"><person-group><name><surname>Liang</surname><given-names>Fuhui</given-names></name><name><surname>Wang</surname><given-names>Jiaxin</given-names></name><name><surname>Hu</surname><given-names>Ling</given-names></name><name><surname>Miao</surname><given-names>Congcong</given-names></name><name><surname>Si</surname><given-names>Hongli</given-names></name><name><surname>Chang</surname><given-names>Runlei</given-names></name><name><surname>Zhang</surname><given-names>Lulu</given-names></name><name><surname>Wang</surname><given-names>Xinyu</given-names></name><name><surname>Wang</surname><given-names>Lisong</given-names></name><name><surname>Zhao</surname><given-names>Zuntian</given-names></name></person-group><article-title>Discovering the diversity of <italic><tp:taxon-name><tp:taxon-name-part taxon-name-part-type="family" reg="Acarosporaceae">Acarosporaceae</tp:taxon-name-part></tp:taxon-name></italic> with pruina in China</article-title><source>MycoKeys</source><day>21</day><month>07</month><year>2026</year><volume>137</volume><fpage>175</fpage><lpage>197</lpage><pub-id pub-id-type="doi">10.3897/mycokeys.137.201158</pub-id></mixed-citation></tp:treatment-meta><tp:nomenclature><tp:taxon-name><object-id xmlns:xlink="http://www.w3.org/1999/xlink" content-type="arpha" xlink:type="simple">6981F6F7-0383-5D87-99AC-6434A7A51D3A</object-id>
                        		<tp:taxon-name-part taxon-name-part-type="genus" reg="Sarcogyne">Sarcogyne</tp:taxon-name-part> <tp:taxon-name-part taxon-name-part-type="species" reg="bayingolinensis">bayingolinensis</tp:taxon-name-part>
                        	
                        		<object-id xmlns:xlink="http://www.w3.org/1999/xlink" content-type="mycobank" xlink:type="simple">863907</object-id>
                        	</tp:taxon-name><tp:taxon-authority>J.X. Wang, F.H. Liang &amp; L. Hu</tp:taxon-authority><tp:taxon-status xmlns:xlink="http://www.w3.org/1999/xlink" xlink:type="simple">sp. nov.</tp:taxon-status><xref ref-type="fig" rid="F2">Fig. 2</xref></tp:nomenclature><tp:treatment-sec sec-type="Chinese name"><title>Chinese name.</title><p>巴音郭楞网盘衣 (Ba Yin Guo Leng Wang Pan Yi).</p><fig id="F2" position="float" orientation="portrait"><object-id xmlns:xlink="http://www.w3.org/1999/xlink" content-type="doi" xlink:type="simple">10.3897/mycokeys.137.201158.figure2</object-id><object-id xmlns:xlink="http://www.w3.org/1999/xlink" content-type="arpha" xlink:type="simple">ED263938-7986-5664-8DF4-4B4E3CBF773F</object-id><label>Figure 2.</label><caption><p><italic><tp:taxon-name><tp:taxon-name-part taxon-name-part-type="genus" reg="Sarcogyne">Sarcogyne</tp:taxon-name-part> <tp:taxon-name-part taxon-name-part-type="species" reg="bayingolinensis">bayingolinensis</tp:taxon-name-part></tp:taxon-name></italic> (holotype, 20240362 <named-content xmlns:xlink="http://www.w3.org/1999/xlink" content-type="dwc:institutional_code" xlink:title="Shandong Normal University" xlink:href="https://scientific-collections.gbif.org/institution/4257e600-d365-4aa4-b208-8e46da3ce263" xlink:type="simple">SDNU</named-content>). <bold>A</bold>. Thallus with apothecia; <bold>B</bold>. Apothecia; <bold>C</bold>. Section of cortex; <bold>D</bold>. Section of apothecium; <bold>E</bold>. Hemiamyloid reaction of hymenium; <bold>F</bold>. Algal cells; <bold>G</bold>. Paraphyses; <bold>H, I</bold>. Ascospores. Scale bars: 1 mm (<bold>A</bold>); 200 μm (<bold>B</bold>); 50 μm (<bold>C, D</bold>); 20 μm (<bold>E</bold>); 10 μm (<bold>F–I</bold>).</p></caption><graphic xmlns:xlink="http://www.w3.org/1999/xlink" xlink:href="mycokeys-137-175-g002.jpg" id="oo_1721650.jpg" position="float" orientation="portrait" xlink:type="simple"><uri content-type="original_file" xlink:type="simple">https://binary.pensoft.net/fig/1721650</uri></graphic></fig></tp:treatment-sec><tp:treatment-sec sec-type="Diagnosis"><title>Diagnosis.</title><p>Similar to <italic><tp:taxon-name><tp:taxon-name-part taxon-name-part-type="genus" reg="Acarospora">Acarospora</tp:taxon-name-part> <tp:taxon-name-part taxon-name-part-type="species" reg="tintickiana">tintickiana</tp:taxon-name-part></tp:taxon-name></italic> but differs in having dark brown thallus (vs. usually pale brown), and in producing no secondary metabolites (vs. gyrophoric acid).</p></tp:treatment-sec><tp:treatment-sec sec-type="Type"><title>Type.</title><p>China • Xinjiang Uyghur Autonomous Region: Bayingolin Mongol Autonomous Prefecture, Dabancheng to Bayinbrook, beside National highway 321, <named-content xmlns:xlink="http://www.w3.org/1999/xlink" content-type="dwc:verbatimCoordinates" xlink:type="simple">43°6'7.9"N, 84°52'34.3"E</named-content>, alt. 2503 m, on calcareous rock, 16 Jul. 2024, J.X. Wang et al. 20240362 (<named-content xmlns:xlink="http://www.w3.org/1999/xlink" content-type="dwc:institutional_code" xlink:title="Shandong Normal University" xlink:href="https://scientific-collections.gbif.org/institution/4257e600-d365-4aa4-b208-8e46da3ce263" xlink:type="simple">SDNU</named-content>, holotype).</p></tp:treatment-sec><tp:treatment-sec sec-type="Etymology"><title>Etymology.</title><p>The epithet bayingolinensis is derived from Bayingolin Mongol Autonomous Prefecture in Xinjiang Uyghur Autonomous Region, China, where the type specimen was collected.</p></tp:treatment-sec><tp:treatment-sec sec-type="Description"><title>Description.</title><p>Hypothallus endosubstratal, no algae observed. Thallus of areoles, 0.4–1.8 mm wide, 0.2–0.5 mm thick, becoming elevated by a mycelial base 1–3 mm thick, angular to irregular, contiguous, marginal areoles can be prolongated and lobate, replicating by division. Upper surface white or dark brown, slightly to densely pruinose, usually epruinose around the disc, rugulose, with some fissures. lower surface white. Epicortex ca. 10 μm. Cortex 40–100 μm thick, upper layer reddish brown, 10–20 μm thick, lower layer hyaline. Algal layer 75–125 μm thick, interrupted by hyphal bundles, algal cells 10–15 μm wide. Medulla white, 200–400 μm thick, hyphae obscure in water, intricate and gelatinized. Apothecia one to three per areole, deeply immersed, disc dark brown to black, epruinose, elongate and slit-like. Parathecium ca. 10 μm, merging with cortex. Hymenium 90–110 μm tall, epihymenium reddish brown, 25–50 μm tall, paraphyses 2–3 μm wide, apices slightly expanded in brown gel caps, hymenial gel IKI+ light blue, euamyloid. Asci narrowly clavate, 70–80 × 15–25 μm, ascospores several hundred per ascus, variable, 4–6(–8) × 2–3(–4) μm. Subhymenium 40–50 μm tall, IKI+ blue, euamyloid. Hypothecium indistinct to 10 μm thick. Pycnidia not observed. Chemistry: not producing secondary metabolites.</p></tp:treatment-sec><tp:treatment-sec sec-type="Habitat and distribution"><title>Habitat and distribution.</title><p>This new species is currently known only from its type locality. The specimens were collected from calcareous rock on a sunny slope beside a national highway, at an elevation of 2503 m.</p></tp:treatment-sec><tp:treatment-sec sec-type="Notes"><title>Notes.</title><p><italic><tp:taxon-name><tp:taxon-name-part taxon-name-part-type="genus" reg="Sarcogyne">Sarcogyne</tp:taxon-name-part> <tp:taxon-name-part taxon-name-part-type="species" reg="bayingolinensis">bayingolinensis</tp:taxon-name-part></tp:taxon-name></italic> is morphologically similar to <italic><tp:taxon-name><tp:taxon-name-part taxon-name-part-type="genus" reg="Acarospora">Acarospora</tp:taxon-name-part> <tp:taxon-name-part taxon-name-part-type="species" reg="cinerascens">cinerascens</tp:taxon-name-part></tp:taxon-name></italic>, <italic><tp:taxon-name><tp:taxon-name-part taxon-name-part-type="genus" reg="Acarospora">A.</tp:taxon-name-part> <tp:taxon-name-part taxon-name-part-type="species" reg="iqbalii">iqbalii</tp:taxon-name-part></tp:taxon-name></italic>, <italic><tp:taxon-name><tp:taxon-name-part taxon-name-part-type="genus" reg="Acarospora">A.</tp:taxon-name-part> <tp:taxon-name-part taxon-name-part-type="species" reg="versicolor">versicolor</tp:taxon-name-part></tp:taxon-name></italic>, <italic><tp:taxon-name><tp:taxon-name-part taxon-name-part-type="genus" reg="Acarospora">A.</tp:taxon-name-part> <tp:taxon-name-part taxon-name-part-type="species" reg="tianshanica">tianshanica</tp:taxon-name-part></tp:taxon-name></italic>, and <italic><tp:taxon-name><tp:taxon-name-part taxon-name-part-type="genus" reg="Acarospora">A.</tp:taxon-name-part> <tp:taxon-name-part taxon-name-part-type="species" reg="tintickiana">tintickiana</tp:taxon-name-part></tp:taxon-name>. <tp:taxon-name><tp:taxon-name-part taxon-name-part-type="genus" reg="Acarospora">Acarospora</tp:taxon-name-part> <tp:taxon-name-part taxon-name-part-type="species" reg="cinerascens">cinerascens</tp:taxon-name-part></tp:taxon-name></italic> differs from the new species by having the entire areole surface pruinose, uninterrupted algal layer, and longer asci (100–130 × 15–25 μm vs. 70–80 × 15–25 μm) (<xref ref-type="bibr" rid="B14">Knudsen et al. 2015</xref>). <italic><tp:taxon-name><tp:taxon-name-part taxon-name-part-type="genus" reg="Acarospora">Acarospora</tp:taxon-name-part> <tp:taxon-name-part taxon-name-part-type="species" reg="iqbalii">iqbalii</tp:taxon-name-part></tp:taxon-name></italic> differs in its pruinose apothecial disc (vs. disc epruinose), lower subhymenium (20–40 μm vs. 40–50 μm), and larger asci (110–160 × 28–40 μm vs. 70–80 × 15–25 μm) (<xref ref-type="bibr" rid="B6">Iqbal et al. 2025</xref>). <italic><tp:taxon-name><tp:taxon-name-part taxon-name-part-type="genus" reg="Acarospora">Acarospora</tp:taxon-name-part> <tp:taxon-name-part taxon-name-part-type="species" reg="versicolor">versicolor</tp:taxon-name-part></tp:taxon-name></italic> differs in its thinner cortex (20–40 μm vs. 40–100 μm), uninterrupted algal layer, and round apothecial disc (<xref ref-type="bibr" rid="B14">Knudsen et al. 2015</xref>). <italic><tp:taxon-name><tp:taxon-name-part taxon-name-part-type="genus" reg="Acarospora">Acarospora</tp:taxon-name-part> <tp:taxon-name-part taxon-name-part-type="species" reg="tianshanica">tianshanica</tp:taxon-name-part></tp:taxon-name></italic> differs in its uninterrupted algal layer, higher hymenium (120–150 μm vs. 90–110 μm), and longer asci (81–122 × 12–20 μm vs. 70–80 × 15–25 μm) (<xref ref-type="bibr" rid="B28">Nurtai et al. 2017</xref>). <italic><tp:taxon-name><tp:taxon-name-part taxon-name-part-type="genus" reg="Acarospora">Acarospora</tp:taxon-name-part> <tp:taxon-name-part taxon-name-part-type="species" reg="tintickiana">tintickiana</tp:taxon-name-part></tp:taxon-name></italic> differs in its usually pale brown thallus (vs. dark brown) and in producing gyrophoric acid (vs. no secondary metabolites) (<xref ref-type="bibr" rid="B22">Leavitt et al. 2018</xref>).</p></tp:treatment-sec><tp:treatment-sec sec-type="Additional specimens examined"><title>Additional specimens examined.</title><p>China • Xinjiang Uyghur Autonomous Region: Bayingolin Mongol Autonomous Prefecture, Dabancheng to Bayinbrook, beside National highway 321, <named-content xmlns:xlink="http://www.w3.org/1999/xlink" content-type="dwc:verbatimCoordinates" xlink:type="simple">43°6'7.9"N, 84°52'34.3"E</named-content>, alt. 2503 m, on calcareous rock, 16 Jul. 2024, J.X. Wang et al. 20240379 (<named-content xmlns:xlink="http://www.w3.org/1999/xlink" content-type="dwc:institutional_code" xlink:title="Shandong Normal University" xlink:href="https://scientific-collections.gbif.org/institution/4257e600-d365-4aa4-b208-8e46da3ce263" xlink:type="simple">SDNU</named-content>).</p></tp:treatment-sec><ref-list><ref id="B14"><mixed-citation xmlns:xlink="http://www.w3.org/1999/xlink" xlink:type="simple">Knudsen K, Kocourková J, Nordin A, Sipman HJM (2015) <italic><tp:taxon-name><tp:taxon-name-part taxon-name-part-type="genus">Acarospora</tp:taxon-name-part> <tp:taxon-name-part taxon-name-part-type="species">cinerascens</tp:taxon-name-part></tp:taxon-name></italic> (<italic><tp:taxon-name><tp:taxon-name-part taxon-name-part-type="family">Acarosporaceae</tp:taxon-name-part></tp:taxon-name></italic>), a poorly known species from the southern central Alps (Italy and Switzerland). Herzogia 28(2): 690–696. <ext-link xlink:href="10.13158/heia.28.2.2015.690" ext-link-type="doi" xlink:type="simple">https://doi.org/10.13158/heia.28.2.2015.690</ext-link></mixed-citation></ref><ref id="B6"><mixed-citation xmlns:xlink="http://www.w3.org/1999/xlink" xlink:type="simple">Iqbal MS, Nadeem M, Din AU, Khalid AN, Niazi AR (2025) Two new species of genus <italic><tp:taxon-name><tp:taxon-name-part taxon-name-part-type="genus">Acarospora</tp:taxon-name-part></tp:taxon-name></italic> (Lichenized <italic><tp:taxon-name><tp:taxon-name-part taxon-name-part-type="phylum">Ascomycota</tp:taxon-name-part></tp:taxon-name></italic>: <italic><tp:taxon-name><tp:taxon-name-part taxon-name-part-type="family">Acarosporaceae</tp:taxon-name-part></tp:taxon-name></italic>) from Pakistan. Journal of Asia-Pacific Biodiversity 18(2): 337–347. <ext-link xlink:href="10.1016/j.japb.2024.10.002" ext-link-type="doi" xlink:type="simple">https://doi.org/10.1016/j.japb.2024.10.002</ext-link></mixed-citation></ref><ref id="B28"><mixed-citation xmlns:xlink="http://www.w3.org/1999/xlink" xlink:type="simple">Nurtai L, Knudsen K, Abdulla A (2017) A new species of the <italic><tp:taxon-name><tp:taxon-name-part taxon-name-part-type="genus">Acarospora</tp:taxon-name-part> <tp:taxon-name-part taxon-name-part-type="species">strigata</tp:taxon-name-part></tp:taxon-name></italic> group (<italic><tp:taxon-name><tp:taxon-name-part taxon-name-part-type="family">Acarosporaceae</tp:taxon-name-part></tp:taxon-name></italic>) from China. The Bryologist 120(4): 382–387. <ext-link xlink:href="10.1639/0007-2745-120.4.382" ext-link-type="doi" xlink:type="simple">https://doi.org/10.1639/0007-2745-120.4.382</ext-link></mixed-citation></ref><ref id="B22"><mixed-citation xmlns:xlink="http://www.w3.org/1999/xlink" xlink:type="simple">Leavitt SD, Newberry CC, Hollinger J, Wright B, St Clair LL (2018) An integrative perspective into diversity in <italic><tp:taxon-name><tp:taxon-name-part taxon-name-part-type="genus">Acarospora</tp:taxon-name-part></tp:taxon-name></italic> (<italic><tp:taxon-name><tp:taxon-name-part taxon-name-part-type="family">Acarosporaceae</tp:taxon-name-part></tp:taxon-name></italic>, <italic><tp:taxon-name><tp:taxon-name-part taxon-name-part-type="phylum">Ascomycota</tp:taxon-name-part></tp:taxon-name></italic>), including a new species from the Great Basin, U.S.A. The Bryologist 121(3): 275–285. <ext-link xlink:href="10.1639/0007-2745-121.3.275" ext-link-type="doi" xlink:type="simple">https://doi.org/10.1639/0007-2745-121.3.275</ext-link></mixed-citation></ref></ref-list></tp:taxon-treatment>
