# Supplementary material for: Discovering the diversity of Acarosporaceae with pruina in China
Source: MycoKeys. 2026 Jul 21;137:175–97. doi: 10.3897/mycokeys.137.201158 (PMC13416818; doi:10.3897/mycokeys.137.201158)
Supplement: XML Treatment for Sarcogyne parasitica [file mycokeys.137.201158-treatment2.xml]

<!DOCTYPE tp:taxon-treatment
  PUBLIC "-//TaxonX//DTD Taxonomic Treatment Publishing DTD v0 20100105//EN" "tax-treatment-NSO.dtd">
<tp:taxon-treatment xmlns:tp="http://www.plazi.org/taxpub"><tp:treatment-meta><kwd-group><label>Taxon classification</label><kwd>
                  <named-content content-type="kingdom">Fungi</named-content>
                </kwd><kwd>
                  <named-content content-type="order">Acarosporales</named-content>
                </kwd><kwd>
                  <named-content content-type="family">Acarosporaceae</named-content>
                </kwd></kwd-group><mixed-citation publication-type="journal"><person-group><name><surname>Liang</surname><given-names>Fuhui</given-names></name><name><surname>Wang</surname><given-names>Jiaxin</given-names></name><name><surname>Hu</surname><given-names>Ling</given-names></name><name><surname>Miao</surname><given-names>Congcong</given-names></name><name><surname>Si</surname><given-names>Hongli</given-names></name><name><surname>Chang</surname><given-names>Runlei</given-names></name><name><surname>Zhang</surname><given-names>Lulu</given-names></name><name><surname>Wang</surname><given-names>Xinyu</given-names></name><name><surname>Wang</surname><given-names>Lisong</given-names></name><name><surname>Zhao</surname><given-names>Zuntian</given-names></name></person-group><article-title>Discovering the diversity of <italic><tp:taxon-name><tp:taxon-name-part taxon-name-part-type="family" reg="Acarosporaceae">Acarosporaceae</tp:taxon-name-part></tp:taxon-name></italic> with pruina in China</article-title><source>MycoKeys</source><day>21</day><month>07</month><year>2026</year><volume>137</volume><fpage>175</fpage><lpage>197</lpage><pub-id pub-id-type="doi">10.3897/mycokeys.137.201158</pub-id></mixed-citation></tp:treatment-meta><tp:nomenclature><tp:taxon-name><object-id xmlns:xlink="http://www.w3.org/1999/xlink" content-type="arpha" xlink:type="simple">AAE24F6C-0ED1-5B5B-A692-D34DB2EEF888</object-id>
                        		<tp:taxon-name-part taxon-name-part-type="genus" reg="Sarcogyne">Sarcogyne</tp:taxon-name-part> <tp:taxon-name-part taxon-name-part-type="species" reg="parasitica">parasitica</tp:taxon-name-part>
                        	
                        		<object-id xmlns:xlink="http://www.w3.org/1999/xlink" content-type="mycobank" xlink:type="simple">863908</object-id>
                        	</tp:taxon-name><tp:taxon-authority>J.X. Wang, F.H. Liang &amp; L. Hu</tp:taxon-authority><tp:taxon-status xmlns:xlink="http://www.w3.org/1999/xlink" xlink:type="simple">sp. nov.</tp:taxon-status><xref ref-type="fig" rid="F3">Fig. 3</xref></tp:nomenclature><tp:treatment-sec sec-type="Chinese name"><title>Chinese name.</title><p>寄生网盘衣 (Ji Sheng Wang Pan Yi).</p><fig id="F3" position="float" orientation="portrait"><object-id xmlns:xlink="http://www.w3.org/1999/xlink" content-type="doi" xlink:type="simple">10.3897/mycokeys.137.201158.figure3</object-id><object-id xmlns:xlink="http://www.w3.org/1999/xlink" content-type="arpha" xlink:type="simple">3564CB6C-57E6-5B06-BEA3-44870DF5AE4F</object-id><label>Figure 3.</label><caption><p><italic><tp:taxon-name><tp:taxon-name-part taxon-name-part-type="genus" reg="Sarcogyne">Sarcogyne</tp:taxon-name-part> <tp:taxon-name-part taxon-name-part-type="species" reg="parasitica">parasitica</tp:taxon-name-part></tp:taxon-name></italic> (holotype, 20241125A <named-content xmlns:xlink="http://www.w3.org/1999/xlink" content-type="dwc:institutional_code" xlink:title="Shandong Normal University" xlink:href="https://scientific-collections.gbif.org/institution/4257e600-d365-4aa4-b208-8e46da3ce263" xlink:type="simple">SDNU</named-content>). <bold>A</bold>. Thallus with apothecia; <bold>B</bold>. Apothecia; <bold>C</bold>. Section of apothecium; <bold>D</bold>. Hemiamyloid reaction of hymenium; <bold>E</bold>. Section of cortex; <bold>F</bold>. Paraphyses; <bold>G</bold>. Algal cells; <bold>H</bold>. Asci with ascospores; <bold>I, J</bold>. Ascospores. Scale bars: 1 mm (<bold>A</bold>); 200 μm (<bold>B</bold>); 50 μm (<bold>C, E</bold>); 20 μm (<bold>D</bold>); 10 μm (<bold>G–I</bold>).</p></caption><graphic xmlns:xlink="http://www.w3.org/1999/xlink" xlink:href="mycokeys-137-175-g003.jpg" id="oo_1721651.jpg" position="float" orientation="portrait" xlink:type="simple"><uri content-type="original_file" xlink:type="simple">https://binary.pensoft.net/fig/1721651</uri></graphic></fig></tp:treatment-sec><tp:treatment-sec sec-type="Diagnosis"><title>Diagnosis.</title><p>Similar to <italic><tp:taxon-name><tp:taxon-name-part taxon-name-part-type="genus" reg="Acarospora">Acarospora</tp:taxon-name-part> <tp:taxon-name-part taxon-name-part-type="species" reg="aeginaica">aeginaica</tp:taxon-name-part></tp:taxon-name></italic> but differs in having taller hymenium (90–150 μm vs. 50–85 μm), in having longer and narrower asci (60–90 × 10–12 μm vs. 35–60 × 12–18 μm), and in parasitizing different species (<italic><tp:taxon-name><tp:taxon-name-part taxon-name-part-type="genus" reg="Acarospora">A.</tp:taxon-name-part> <tp:taxon-name-part taxon-name-part-type="species" reg="bohlinii">bohlinii</tp:taxon-name-part></tp:taxon-name></italic> vs. <italic><tp:taxon-name><tp:taxon-name-part taxon-name-part-type="genus" reg="Aspicilia">Aspicilia</tp:taxon-name-part></tp:taxon-name></italic> sp.).</p></tp:treatment-sec><tp:treatment-sec sec-type="Type"><title>Type.</title><p>China • Xinjiang Uyghur Autonomous Region: Urumqi City, Dabancheng, Donggou Village, <named-content xmlns:xlink="http://www.w3.org/1999/xlink" content-type="dwc:verbatimCoordinates" xlink:type="simple">43°34'40.4"N, 88°36'43.2"E</named-content>, alt. 1929 m, on <italic><tp:taxon-name><tp:taxon-name-part taxon-name-part-type="genus" reg="Acarospora">Acarospora</tp:taxon-name-part> <tp:taxon-name-part taxon-name-part-type="species" reg="bohlinii">bohlinii</tp:taxon-name-part></tp:taxon-name></italic>, 22 Jul. 2024, J.X. Wang et al. 20241125A (<named-content xmlns:xlink="http://www.w3.org/1999/xlink" content-type="dwc:institutional_code" xlink:title="Shandong Normal University" xlink:href="https://scientific-collections.gbif.org/institution/4257e600-d365-4aa4-b208-8e46da3ce263" xlink:type="simple">SDNU</named-content>, holotype).</p></tp:treatment-sec><tp:treatment-sec sec-type="Etymology"><title>Etymology.</title><p>Named in reference to its parasitic habit of growing on the thallus of other lichen species.</p></tp:treatment-sec><tp:treatment-sec sec-type="Description"><title>Description.</title><p>Thallus subsquamulose, dispersed to contiguous, irregular, 0.5–1.5 mm wide, 400–600 μm thick, lichenicolous, scattered among the thalli of <italic><tp:taxon-name><tp:taxon-name-part taxon-name-part-type="genus" reg="Acarospora">Acarospora</tp:taxon-name-part> <tp:taxon-name-part taxon-name-part-type="species" reg="bohlinii">bohlinii</tp:taxon-name-part></tp:taxon-name></italic>, replicating by division. Upper surface white or brownish to reddish brown, slightly to densely pruinose, with some fissures. Lower surface white. Epicortex indistinct. Cortex 50–80 μm thick, upper layer reddish brown 20–30 μm thick, lower layer hyaline, of disarticulated anticlinal hyphae, cells round to irregular, 4–6 μm wide. Algal layer 80–100 μm thick, uneven, sometimes interrupted by hyphal bundles, continuous below apothecia, algal cells 10–15 μm wide. Medulla 80–200 μm thick, hyphae obscure in water. Apothecia immersed, usually 1 to 3 per squamule, sometimes with compound apothecia, disc black, 0.1–0.5 mm wide, epruinose, deeply concave, rough, with abundant shallow fissures. Parathecium 10–30 μm wide, merging with the cortex. Hymenium 90–150 μm tall, epihymenium reddish brown, ca. 10 μm tall, paraphyses 2–3 μm wide, apices unexpanded or slightly widened in terminal brown gel cap, hymenial gel IKI+ light blue, euamyloid. Asci clavate, 60–90 × 10–12 μm, ascospores several hundred per ascus, spherical to subellipsoidal, usually 3–4 × 3 μm. Subhymenium 25–40 μm tall, IKI+ blue, euamyloid. Hypothecium indistinct to 20 μm thick. Pycnidia not observed. Chemistry: not producing secondary metabolites.</p></tp:treatment-sec><tp:treatment-sec sec-type="Habitat and distribution"><title>Habitat and distribution.</title><p>This new species is parasitic on brown <italic><tp:taxon-name><tp:taxon-name-part taxon-name-part-type="genus" reg="Acarospora">Acarospora</tp:taxon-name-part> <tp:taxon-name-part taxon-name-part-type="species" reg="bohlinii">bohlinii</tp:taxon-name-part></tp:taxon-name></italic> and is so far known only from its type locality in Donggou Village, Xinjiang Uyghur Autonomous Region, at an elevation of 1929 m, where the holotype was collected on a sunny slope near a river.</p></tp:treatment-sec><tp:treatment-sec sec-type="Notes"><title>Notes.</title><p><italic><tp:taxon-name><tp:taxon-name-part taxon-name-part-type="genus" reg="Sarcogyne">Sarcogyne</tp:taxon-name-part> <tp:taxon-name-part taxon-name-part-type="species" reg="parasitica">parasitica</tp:taxon-name-part></tp:taxon-name></italic> is the first reported <italic><tp:taxon-name><tp:taxon-name-part taxon-name-part-type="family" reg="Acarosporaceae">Acarosporaceae</tp:taxon-name-part></tp:taxon-name></italic> species parasitizing <italic><tp:taxon-name><tp:taxon-name-part taxon-name-part-type="genus" reg="Acarospora">Acarospora</tp:taxon-name-part> <tp:taxon-name-part taxon-name-part-type="species" reg="bohlinii">bohlinii</tp:taxon-name-part></tp:taxon-name></italic> and is characterized by pruinose thallus, IKI+ blue euamyloid hymenial gel, spherical to subellipsoidal ascospores, and the absence of secondary metabolites. This new species is similar to <italic><tp:taxon-name><tp:taxon-name-part taxon-name-part-type="genus" reg="Acarospora">A.</tp:taxon-name-part> <tp:taxon-name-part taxon-name-part-type="species" reg="aeginaica">aeginaica</tp:taxon-name-part></tp:taxon-name></italic>, <italic><tp:taxon-name><tp:taxon-name-part taxon-name-part-type="genus" reg="Acarospora">A.</tp:taxon-name-part> <tp:taxon-name-part taxon-name-part-type="species" reg="mayrhoferi">mayrhoferi</tp:taxon-name-part></tp:taxon-name></italic>, <italic><tp:taxon-name><tp:taxon-name-part taxon-name-part-type="genus" reg="Acarospora">A.</tp:taxon-name-part> <tp:taxon-name-part taxon-name-part-type="species" reg="invadens">invadens</tp:taxon-name-part></tp:taxon-name></italic> and <italic><tp:taxon-name><tp:taxon-name-part taxon-name-part-type="genus" reg="Acarospora">A.</tp:taxon-name-part> <tp:taxon-name-part taxon-name-part-type="species" reg="superans">superans</tp:taxon-name-part></tp:taxon-name></italic> by being parasitic on other lichen species. <italic><tp:taxon-name><tp:taxon-name-part taxon-name-part-type="genus" reg="Acarospora">Acarospora</tp:taxon-name-part> <tp:taxon-name-part taxon-name-part-type="species" reg="aeginaica">aeginaica</tp:taxon-name-part></tp:taxon-name></italic> differs in its lower hymenium (50–85 μm vs. 90–150 μm) and shorter and wider asci (35–60 × 12–18 μm vs. 60–90 × 10–12 μm), and in parasitizing different species (<italic><tp:taxon-name><tp:taxon-name-part taxon-name-part-type="genus" reg="Aspicilia">Aspicilia</tp:taxon-name-part></tp:taxon-name></italic> sp. vs. <italic><tp:taxon-name><tp:taxon-name-part taxon-name-part-type="genus" reg="Acarospora">A.</tp:taxon-name-part> <tp:taxon-name-part taxon-name-part-type="species" reg="bohlinii">bohlinii</tp:taxon-name-part></tp:taxon-name></italic>) (<xref ref-type="bibr" rid="B28">Nurtai et al. 2017</xref>). <italic><tp:taxon-name><tp:taxon-name-part taxon-name-part-type="genus" reg="Acarospora">Acarospora</tp:taxon-name-part> <tp:taxon-name-part taxon-name-part-type="species" reg="mayrhoferi">mayrhoferi</tp:taxon-name-part></tp:taxon-name></italic> differs in its epruinose thallus, wider asci (80–90 × 18–25 μm vs. 60–90 × 10–12 μm), and narrower ascospores (3–5 × 2 μm vs. 3–4 × 3–4 μm) (<xref ref-type="bibr" rid="B10">Knudsen and Kocourková 2018b</xref>). <italic><tp:taxon-name><tp:taxon-name-part taxon-name-part-type="genus" reg="Acarospora">Acarospora</tp:taxon-name-part> <tp:taxon-name-part taxon-name-part-type="species" reg="invadens">invadens</tp:taxon-name-part></tp:taxon-name></italic> and <italic><tp:taxon-name><tp:taxon-name-part taxon-name-part-type="genus" reg="Acarospora">A.</tp:taxon-name-part> <tp:taxon-name-part taxon-name-part-type="species" reg="superans">superans</tp:taxon-name-part></tp:taxon-name></italic> were first reported from Gansu Province and similar to this new species in morphology, whereas they differed in their epruinose areoles and different lichen hosts (<italic><tp:taxon-name><tp:taxon-name-part taxon-name-part-type="genus" reg="Lecanora">Lecanora</tp:taxon-name-part></tp:taxon-name></italic> species) (<xref ref-type="bibr" rid="B25">Magnusson 1940</xref>).</p></tp:treatment-sec><tp:treatment-sec sec-type="Additional specimens examined"><title>Additional specimens examined.</title><p>China • Xinjiang Uyghur Autonomous Region: Urumqi City, Dabancheng, Donggou Village, <named-content xmlns:xlink="http://www.w3.org/1999/xlink" content-type="dwc:verbatimCoordinates" xlink:type="simple">43°34'40.4"N, 88°36'43.2"E</named-content>, alt. 1929 m, on <italic><tp:taxon-name><tp:taxon-name-part taxon-name-part-type="genus" reg="Acarospora">Acarospora</tp:taxon-name-part> <tp:taxon-name-part taxon-name-part-type="species" reg="bohlinii">bohlinii</tp:taxon-name-part></tp:taxon-name></italic>, 22 Jul. 2024, J.X. Wang et al. 20241125B (<named-content xmlns:xlink="http://www.w3.org/1999/xlink" content-type="dwc:institutional_code" xlink:title="Shandong Normal University" xlink:href="https://scientific-collections.gbif.org/institution/4257e600-d365-4aa4-b208-8e46da3ce263" xlink:type="simple">SDNU</named-content>).</p></tp:treatment-sec><ref-list><ref id="B28"><mixed-citation xmlns:xlink="http://www.w3.org/1999/xlink" xlink:type="simple">Nurtai L, Knudsen K, Abdulla A (2017) A new species of the <italic><tp:taxon-name><tp:taxon-name-part taxon-name-part-type="genus">Acarospora</tp:taxon-name-part> <tp:taxon-name-part taxon-name-part-type="species">strigata</tp:taxon-name-part></tp:taxon-name></italic> group (<italic><tp:taxon-name><tp:taxon-name-part taxon-name-part-type="family">Acarosporaceae</tp:taxon-name-part></tp:taxon-name></italic>) from China. The Bryologist 120(4): 382–387. <ext-link xlink:href="10.1639/0007-2745-120.4.382" ext-link-type="doi" xlink:type="simple">https://doi.org/10.1639/0007-2745-120.4.382</ext-link></mixed-citation></ref><ref id="B10"><mixed-citation xmlns:xlink="http://www.w3.org/1999/xlink" xlink:type="simple">Knudsen K, Kocourková J (2018b) <italic><tp:taxon-name><tp:taxon-name-part taxon-name-part-type="genus">Acarospora</tp:taxon-name-part> <tp:taxon-name-part taxon-name-part-type="species">mayrhoferi</tp:taxon-name-part></tp:taxon-name></italic> (<italic><tp:taxon-name><tp:taxon-name-part taxon-name-part-type="family">Acarosporaceae</tp:taxon-name-part></tp:taxon-name></italic>), a new species from the European Alps (Italian part) and the French Massif Central. Herzogia 31(1): 510–517. <ext-link xlink:href="10.13158/heia.31.1.2018.510" ext-link-type="doi" xlink:type="simple">https://doi.org/10.13158/heia.31.1.2018.510</ext-link></mixed-citation></ref><ref id="B25"><mixed-citation xmlns:xlink="http://www.w3.org/1999/xlink" xlink:type="simple">Magnusson AH (1940) Lichens from central Asia I. In: Hedin S (Ed.) Reports Scientific Exped. Northwest Provinces of China (the Sino-Swedish Expedition). 13 XI. Botany 1. Aktiebolaget Thule, Stockholm.</mixed-citation></ref></ref-list></tp:taxon-treatment>
