# Supplementary material for: Discovering the diversity of Acarosporaceae with pruina in China
Source: MycoKeys. 2026 Jul 21;137:175–97. doi: 10.3897/mycokeys.137.201158 (PMC13416818; doi:10.3897/mycokeys.137.201158)
Supplement: XML Treatment for Sarcogyne yiliensis [file mycokeys.137.201158-treatment3.xml]

<!DOCTYPE tp:taxon-treatment
  PUBLIC "-//TaxonX//DTD Taxonomic Treatment Publishing DTD v0 20100105//EN" "tax-treatment-NSO.dtd">
<tp:taxon-treatment xmlns:tp="http://www.plazi.org/taxpub"><tp:treatment-meta><kwd-group><label>Taxon classification</label><kwd>
                  <named-content content-type="kingdom">Fungi</named-content>
                </kwd><kwd>
                  <named-content content-type="order">Acarosporales</named-content>
                </kwd><kwd>
                  <named-content content-type="family">Acarosporaceae</named-content>
                </kwd></kwd-group><mixed-citation publication-type="journal"><person-group><name><surname>Liang</surname><given-names>Fuhui</given-names></name><name><surname>Wang</surname><given-names>Jiaxin</given-names></name><name><surname>Hu</surname><given-names>Ling</given-names></name><name><surname>Miao</surname><given-names>Congcong</given-names></name><name><surname>Si</surname><given-names>Hongli</given-names></name><name><surname>Chang</surname><given-names>Runlei</given-names></name><name><surname>Zhang</surname><given-names>Lulu</given-names></name><name><surname>Wang</surname><given-names>Xinyu</given-names></name><name><surname>Wang</surname><given-names>Lisong</given-names></name><name><surname>Zhao</surname><given-names>Zuntian</given-names></name></person-group><article-title>Discovering the diversity of <italic><tp:taxon-name><tp:taxon-name-part taxon-name-part-type="family" reg="Acarosporaceae">Acarosporaceae</tp:taxon-name-part></tp:taxon-name></italic> with pruina in China</article-title><source>MycoKeys</source><day>21</day><month>07</month><year>2026</year><volume>137</volume><fpage>175</fpage><lpage>197</lpage><pub-id pub-id-type="doi">10.3897/mycokeys.137.201158</pub-id></mixed-citation></tp:treatment-meta><tp:nomenclature><tp:taxon-name><object-id xmlns:xlink="http://www.w3.org/1999/xlink" content-type="arpha" xlink:type="simple">6B89B88F-6FF2-5A3B-96CE-1F34D6E4EE62</object-id>
                        		<tp:taxon-name-part taxon-name-part-type="genus" reg="Sarcogyne">Sarcogyne</tp:taxon-name-part> <tp:taxon-name-part taxon-name-part-type="species" reg="yiliensis">yiliensis</tp:taxon-name-part>
                        	
                        		<object-id xmlns:xlink="http://www.w3.org/1999/xlink" content-type="mycobank" xlink:type="simple">863909</object-id>
                        	</tp:taxon-name><tp:taxon-authority>J.X. Wang, F.H. Liang &amp; L. Hu</tp:taxon-authority><tp:taxon-status xmlns:xlink="http://www.w3.org/1999/xlink" xlink:type="simple">sp. nov.</tp:taxon-status><xref ref-type="fig" rid="F4">Fig. 4</xref></tp:nomenclature><tp:treatment-sec sec-type="Chinese name"><title>Chinese name.</title><p>伊犁网盘衣 (Yi Li Wang Pan Yi).</p><fig id="F4" position="float" orientation="portrait"><object-id xmlns:xlink="http://www.w3.org/1999/xlink" content-type="doi" xlink:type="simple">10.3897/mycokeys.137.201158.figure4</object-id><object-id xmlns:xlink="http://www.w3.org/1999/xlink" content-type="arpha" xlink:type="simple">35849A61-3878-5F8C-BA5C-1D6171C34756</object-id><label>Figure 4.</label><caption><p><italic><tp:taxon-name><tp:taxon-name-part taxon-name-part-type="genus" reg="Sarcogyne">Sarcogyne</tp:taxon-name-part> <tp:taxon-name-part taxon-name-part-type="species" reg="yiliensis">yiliensis</tp:taxon-name-part></tp:taxon-name></italic> (holotype, 20240065 <named-content xmlns:xlink="http://www.w3.org/1999/xlink" content-type="dwc:institutional_code" xlink:title="Shandong Normal University" xlink:href="https://scientific-collections.gbif.org/institution/4257e600-d365-4aa4-b208-8e46da3ce263" xlink:type="simple">SDNU</named-content>). <bold>A</bold>. Thallus with apothecia; <bold>B, C</bold>. Apothecia; <bold>D</bold>. Section of cortex; <bold>E</bold>. Section of apothecium; <bold>F</bold>. Hemiamyloid reaction of hymenium; <bold>G</bold>. Paraphyses; <bold>H</bold>. Algal cells; <bold>I</bold>. Ascospores. Scale bars: 500 μm (<bold>A</bold>); 200 μm (<bold>B, C</bold>); 50 μm (<bold>E</bold>); 20 μm (<bold>D, F</bold>); 10 μm (<bold>G–I</bold>).</p></caption><graphic xmlns:xlink="http://www.w3.org/1999/xlink" xlink:href="mycokeys-137-175-g004.jpg" id="oo_1721652.jpg" position="float" orientation="portrait" xlink:type="simple"><uri content-type="original_file" xlink:type="simple">https://binary.pensoft.net/fig/1721652</uri></graphic></fig></tp:treatment-sec><tp:treatment-sec sec-type="Diagnosis"><title>Diagnosis.</title><p>Similar to <italic><tp:taxon-name><tp:taxon-name-part taxon-name-part-type="genus" reg="Acarospora">Acarospora</tp:taxon-name-part> <tp:taxon-name-part taxon-name-part-type="species" reg="succedens">succedens</tp:taxon-name-part></tp:taxon-name></italic> but differs in having lower hymenium (50–60 μm vs. 80–110 μm), in having IKI+ blue euamyloid hymenial gel (vs. IKI+ blue turning red hemiamyloid), and in producing no secondary metabolites (vs. gyrophoric acid).</p></tp:treatment-sec><tp:treatment-sec sec-type="Type"><title>Type.</title><p>China • Xinjiang Uyghur Autonomous Region: Yili Prefecture, Xinyuan County, Xiaoerbulake Town to Nalati, beside National highway 218, <named-content xmlns:xlink="http://www.w3.org/1999/xlink" content-type="dwc:verbatimCoordinates" xlink:type="simple">43°36'52.6"N, 82°18'0.3"E</named-content>, alt. 731 m, on calcareous rock, 15 Jul. 2024, J.X. Wang et al. 20240065 (<named-content xmlns:xlink="http://www.w3.org/1999/xlink" content-type="dwc:institutional_code" xlink:title="Shandong Normal University" xlink:href="https://scientific-collections.gbif.org/institution/4257e600-d365-4aa4-b208-8e46da3ce263" xlink:type="simple">SDNU</named-content>, holotype).</p></tp:treatment-sec><tp:treatment-sec sec-type="Etymology"><title>Etymology.</title><p>The specific epithet yiliensis refers to Yili Prefecture, Xinjiang Uygur Autonomous Region, the locality where the species was first collected.</p></tp:treatment-sec><tp:treatment-sec sec-type="Description"><title>Description.</title><p>Hypothallus endosubstratal, no algae observed. Thallus areolate to subsquamulose, dispersed to contiguous, 1–2.5 mm wide, 0.7–1.5 mm thick, irregular in shape, becoming elevated by a mycelial base, covering areas up to 3 cm or more, replicating by division. Upper surface white or brown to dark brown, shiny, uneven, pruinose or epruinose, with abundant shallow fissures. Lower surface white or brown. Epicortex indistinct to 10 μm thick. Cortex 40–60(–100) μm thick, upper layer reddish brown, 5–20 μm thick, lower layer hyaline, cells round to irregular, 3–5 μm wide. Algal layer 150–250 μm thick, uneven, interrupted by hyphal bundles, algal cells 8–12 μm wide, continuous below apothecia. Medulla white, 0.3–0.5 mm thick, hyphae obscure in water. Apothecia 1 to 4 per squamule, immersed, disc dark brown to black, 0.2–0.5 mm wide, round to irregular, epruinose. Parathecium indistinct to 10 μm wide, merging with the cortex. Hymenium 50–60 μm tall, epihymenium reddish brown, 5–15 μm tall, paraphyses 2–3 μm wide, apices unexpanded, hymenial gel IKI+ blue, euamyloid. Asci narrowly clavate, 30–40 × 10–12 μm, ascospores several hundred per ascus, ellipsoid, 4–6 × 2–3 μm. Subhymenium 50–80 μm tall, IKI+ blue. Hypothecium indistinct to 10 μm thick. Pycnidia not observed. Chemistry: not producing secondary metabolites.</p></tp:treatment-sec><tp:treatment-sec sec-type="Habitat and distribution"><title>Habitat and distribution.</title><p>This new species is currently known only from its type locality. The specimens were collected from calcareous rock on a sunny slope beside a national highway, at an elevation of 731 m.</p></tp:treatment-sec><tp:treatment-sec sec-type="Notes"><title>Notes.</title><p><italic><tp:taxon-name><tp:taxon-name-part taxon-name-part-type="genus" reg="Sarcogyne">Sarcogyne</tp:taxon-name-part> <tp:taxon-name-part taxon-name-part-type="species" reg="yiliensis">yiliensis</tp:taxon-name-part></tp:taxon-name></italic> is similar to <italic><tp:taxon-name><tp:taxon-name-part taxon-name-part-type="genus" reg="Acarospora">Acarospora</tp:taxon-name-part> <tp:taxon-name-part taxon-name-part-type="species" reg="indistincta">indistincta</tp:taxon-name-part></tp:taxon-name></italic>, <italic><tp:taxon-name><tp:taxon-name-part taxon-name-part-type="genus" reg="Acarospora">A.</tp:taxon-name-part> <tp:taxon-name-part taxon-name-part-type="species" reg="pulvinata">pulvinata</tp:taxon-name-part></tp:taxon-name></italic>, <italic><tp:taxon-name><tp:taxon-name-part taxon-name-part-type="genus" reg="Acarospora">A.</tp:taxon-name-part> <tp:taxon-name-part taxon-name-part-type="species" reg="sharnoffii">sharnoffii</tp:taxon-name-part></tp:taxon-name></italic>, and <italic><tp:taxon-name><tp:taxon-name-part taxon-name-part-type="genus" reg="Acarospora">A.</tp:taxon-name-part> <tp:taxon-name-part taxon-name-part-type="species" reg="succedens">succedens</tp:taxon-name-part></tp:taxon-name></italic> in having bullate and irregular squamules. <italic><tp:taxon-name><tp:taxon-name-part taxon-name-part-type="genus" reg="Acarospora">Acarospora</tp:taxon-name-part> <tp:taxon-name-part taxon-name-part-type="species" reg="indistincta">indistincta</tp:taxon-name-part></tp:taxon-name></italic> differs from the new species in its lower algal layer (90–150 μm vs. 150–250 μm), higher hymenium (90–100 μm vs. 50–60 μm), larger asci (50–60 × 15–21 μm vs. 30–40 × 10–12 μm), and smaller ascospores (3–4 × 1–1.5 μm vs. 4–6 × 2–3 μm) (<xref ref-type="bibr" rid="B20">Knudsen et al. 2025b</xref>). <italic><tp:taxon-name><tp:taxon-name-part taxon-name-part-type="genus" reg="Acarospora">Acarospora</tp:taxon-name-part> <tp:taxon-name-part taxon-name-part-type="species" reg="pulvinata">pulvinata</tp:taxon-name-part></tp:taxon-name></italic> differs in its pruinose thallus margin, higher hymenium (95–140 μm tall vs. 50–60 μm) and in producing gyrophoric acid (vs. not producing secondary metabolites) (<xref ref-type="bibr" rid="B25">Magnusson 1940</xref>; <xref ref-type="bibr" rid="B42">Wen et al. 2019</xref>). <italic><tp:taxon-name><tp:taxon-name-part taxon-name-part-type="genus" reg="Acarospora">Acarospora</tp:taxon-name-part> <tp:taxon-name-part taxon-name-part-type="species" reg="sharnoffii">sharnoffii</tp:taxon-name-part></tp:taxon-name></italic> differs in its lower algal layer (70–100 μm vs. 150–250 μm), higher hymenium (70–110 μm vs. 50–60 μm), and in having IKI+ blue turning red hemiamyloid hymenial gel (vs. IKI+ blue euamyloid hymenial gel) (<xref ref-type="bibr" rid="B20">Knudsen et al. 2025b</xref>). <italic><tp:taxon-name><tp:taxon-name-part taxon-name-part-type="genus" reg="Acarospora">Acarospora</tp:taxon-name-part> <tp:taxon-name-part taxon-name-part-type="species" reg="succedens">succedens</tp:taxon-name-part></tp:taxon-name></italic> differs in its taller hymenium (80–110 μm vs. 50–60 μm), in having IKI+ blue turning red hemiamyloid hymenial gel (vs. IKI+ blue euamyloid), and in producing gyrophoric acid (vs. no secondary metabolites) (<xref ref-type="bibr" rid="B11">Knudsen and Kocourková 2023</xref>). <italic><tp:taxon-name><tp:taxon-name-part taxon-name-part-type="genus" reg="Sarcogyne">Sarcogyne</tp:taxon-name-part> <tp:taxon-name-part taxon-name-part-type="species" reg="yiliensis">yiliensis</tp:taxon-name-part></tp:taxon-name></italic> also shares some features with <italic><tp:taxon-name><tp:taxon-name-part taxon-name-part-type="genus" reg="Acarospora">A.</tp:taxon-name-part> <tp:taxon-name-part taxon-name-part-type="species" reg="turpanensis">turpanensis</tp:taxon-name-part></tp:taxon-name></italic>, which was first found in Xinjiang Uyghur Autonomous Region: usually pruinose thallus, interrupted algal layer and the absence of secondary metabolites, but <italic><tp:taxon-name><tp:taxon-name-part taxon-name-part-type="genus" reg="Sarcogyne">S.</tp:taxon-name-part> <tp:taxon-name-part taxon-name-part-type="species" reg="yiliensis">yiliensis</tp:taxon-name-part></tp:taxon-name></italic> differs in its lower algal layer (150–250 μm vs. 260–320 μm), lower hymenium (50–60 μm vs. 75–95 μm), and smaller asci (30–40 × 10–12 μm vs. 45–55 × 10–16 μm) (<xref ref-type="bibr" rid="B30">Nurtai et al. 2025</xref>).</p></tp:treatment-sec><tp:treatment-sec sec-type="Additional specimens examined"><title>Additional specimens examined.</title><p>China • Xinjiang Uyghur Autonomous Region: Yili Prefecture, Xinyuan County, Xiaoerbulake Town to Nalati, beside National highway 218, <named-content xmlns:xlink="http://www.w3.org/1999/xlink" content-type="dwc:verbatimCoordinates" xlink:type="simple">43°36'52.6"N, 82°18'0.3"E</named-content>, alt. 731 m, on calcareous rock, 15 Jul. 2024, J.X. Wang et al. 20240069, 20240093 (<named-content xmlns:xlink="http://www.w3.org/1999/xlink" content-type="dwc:institutional_code" xlink:title="Shandong Normal University" xlink:href="https://scientific-collections.gbif.org/institution/4257e600-d365-4aa4-b208-8e46da3ce263" xlink:type="simple">SDNU</named-content>).</p></tp:treatment-sec><ref-list><ref id="B20"><mixed-citation xmlns:xlink="http://www.w3.org/1999/xlink" xlink:type="simple">Knudsen K, Cho-Ah-Ying J, Kocourková J, Hodková E, Malíček J, Wang Y (2025b) The diversity of <italic><tp:taxon-name><tp:taxon-name-part taxon-name-part-type="family">Acarosporaceae</tp:taxon-name-part></tp:taxon-name></italic> (<italic><tp:taxon-name><tp:taxon-name-part taxon-name-part-type="order">Acarosporales</tp:taxon-name-part></tp:taxon-name></italic>, <italic><tp:taxon-name><tp:taxon-name-part taxon-name-part-type="class">Lecanoromycetes</tp:taxon-name-part></tp:taxon-name></italic>) in California. MycoKeys 112: 183–210. <ext-link xlink:href="10.3897/mycokeys.112.138580" ext-link-type="doi" xlink:type="simple">https://doi.org/10.3897/mycokeys.112.138580</ext-link></mixed-citation></ref><ref id="B25"><mixed-citation xmlns:xlink="http://www.w3.org/1999/xlink" xlink:type="simple">Magnusson AH (1940) Lichens from central Asia I. In: Hedin S (Ed.) Reports Scientific Exped. Northwest Provinces of China (the Sino-Swedish Expedition). 13 XI. Botany 1. Aktiebolaget Thule, Stockholm.</mixed-citation></ref><ref id="B42"><mixed-citation xmlns:xlink="http://www.w3.org/1999/xlink" xlink:type="simple">Wen XM, Nurtai L, Abdulla A (2019) Preliminary study on <italic><tp:taxon-name><tp:taxon-name-part taxon-name-part-type="genus">Acarospora</tp:taxon-name-part> <tp:taxon-name-part taxon-name-part-type="species">bullata</tp:taxon-name-part></tp:taxon-name></italic> and related species from China. Plant Science Journal 37(1): 22–27. <ext-link xlink:href="10.11913/PSJ.2095-0837.2019.10022" ext-link-type="doi" xlink:type="simple">https://doi.org/10.11913/PSJ.2095-0837.2019.10022</ext-link></mixed-citation></ref><ref id="B11"><mixed-citation xmlns:xlink="http://www.w3.org/1999/xlink" xlink:type="simple">Knudsen K, Kocourková J (2023) The diversity of lichens in Joshua Tree National Park and <italic><tp:taxon-name><tp:taxon-name-part taxon-name-part-type="genus">Acarospora</tp:taxon-name-part> <tp:taxon-name-part taxon-name-part-type="species">succedens</tp:taxon-name-part></tp:taxon-name></italic> new for California. Bulletin of the California Lichen Society 30: 21–25.</mixed-citation></ref><ref id="B30"><mixed-citation xmlns:xlink="http://www.w3.org/1999/xlink" xlink:type="simple">Nurtai L, Shahidin H, Guo HQ, Liu CY, Abdulla A, Guo SY (2025) Two new lichen species of <italic><tp:taxon-name><tp:taxon-name-part taxon-name-part-type="genus">Acarospora</tp:taxon-name-part></tp:taxon-name> (<tp:taxon-name><tp:taxon-name-part taxon-name-part-type="order">Acarosporales</tp:taxon-name-part></tp:taxon-name>)</italic> from China. Mycosystema 44(9): 250153. <ext-link xlink:href="10.13346/j.mycosystema.250153" ext-link-type="doi" xlink:type="simple">https://doi.org/10.13346/j.mycosystema.250153</ext-link></mixed-citation></ref></ref-list></tp:taxon-treatment>
