# Supplementary material for: Discovering the diversity of Acarosporaceae with pruina in China
Source: MycoKeys. 2026 Jul 21;137:175–97. doi: 10.3897/mycokeys.137.201158 (PMC13416818; doi:10.3897/mycokeys.137.201158)
Supplement: XML Treatment for Acarospora iqbalii [file mycokeys.137.201158-treatment4.xml]

<!DOCTYPE tp:taxon-treatment
  PUBLIC "-//TaxonX//DTD Taxonomic Treatment Publishing DTD v0 20100105//EN" "tax-treatment-NSO.dtd">
<tp:taxon-treatment xmlns:tp="http://www.plazi.org/taxpub"><tp:treatment-meta><kwd-group><label>Taxon classification</label><kwd>
                  <named-content content-type="kingdom">Fungi</named-content>
                </kwd><kwd>
                  <named-content content-type="order">Acarosporales</named-content>
                </kwd><kwd>
                  <named-content content-type="family">Acarosporaceae</named-content>
                </kwd></kwd-group><mixed-citation publication-type="journal"><person-group><name><surname>Liang</surname><given-names>Fuhui</given-names></name><name><surname>Wang</surname><given-names>Jiaxin</given-names></name><name><surname>Hu</surname><given-names>Ling</given-names></name><name><surname>Miao</surname><given-names>Congcong</given-names></name><name><surname>Si</surname><given-names>Hongli</given-names></name><name><surname>Chang</surname><given-names>Runlei</given-names></name><name><surname>Zhang</surname><given-names>Lulu</given-names></name><name><surname>Wang</surname><given-names>Xinyu</given-names></name><name><surname>Wang</surname><given-names>Lisong</given-names></name><name><surname>Zhao</surname><given-names>Zuntian</given-names></name></person-group><article-title>Discovering the diversity of <italic><tp:taxon-name><tp:taxon-name-part taxon-name-part-type="family" reg="Acarosporaceae">Acarosporaceae</tp:taxon-name-part></tp:taxon-name></italic> with pruina in China</article-title><source>MycoKeys</source><day>21</day><month>07</month><year>2026</year><volume>137</volume><fpage>175</fpage><lpage>197</lpage><pub-id pub-id-type="doi">10.3897/mycokeys.137.201158</pub-id></mixed-citation></tp:treatment-meta><tp:nomenclature><tp:taxon-name><object-id xmlns:xlink="http://www.w3.org/1999/xlink" content-type="arpha" xlink:type="simple">313D8BAD-276D-555E-9467-4FF6276901D4</object-id>
                        		<tp:taxon-name-part taxon-name-part-type="genus" reg="Acarospora">Acarospora</tp:taxon-name-part> <tp:taxon-name-part taxon-name-part-type="species" reg="iqbalii">iqbalii</tp:taxon-name-part>
                        	</tp:taxon-name><tp:taxon-authority>M.S. Iqbal, A.U. Din, Khalid &amp; Niazi, in Iqbal, Nadeem, Din, Khalid &amp; Niazi, Journal of Asia-Pacific Biodiversity 18: 339 (2025)</tp:taxon-authority><xref ref-type="fig" rid="F5">Fig. 5</xref></tp:nomenclature><tp:treatment-sec sec-type="Description"><title>Description.</title><p>Thallus crustose, areolate, sometimes becoming subsquamulose, dispersed or contiguous, even to light convex, round to irregular, 0.25–1.5 mm wide. Upper surface with thick pruina, cover the whole areoles to partly light epruinose, white or dark brown when dry, unchanged color when wet, rimose, rough and matt. Low surface white. Epicortex 10–25 μm thick. Cortex 35–50 μm thick, upper layer brown, lower layer lacking or less than 10 μm thick. Algal layer continuous, 60–160 μm thick, algal call globose, 5–8 μm diam. Medulla white, 75–300 μm. Apothecia immersed, 1–3 per areole, disc black, epruinose, initially ponctiform, then expended round to irregular, 0.1–1 mm wide, plane or concave. Parathecium 10–25 μm thick. Epihymenium pale reddish brown, 15–25 μm high. Hymenium hyaline, 50–100 μm tall, hymenium gel IKI+ blue turning red, hemiamyloid. Paraphyses 3–4 μm wide. Asci clavate, 50–55 × 10–15 μm. Ascospores broadly ellipsoid, sometimes globose, 3–4 × 2–3 μm. Subhymenium 30–50 μm thick, IKI+ blue. Hypothecium 20–25 μm thick. Pycnidia not observed. Chemistry: not producing secondary metabolites.</p><fig id="F5" position="float" orientation="portrait"><object-id xmlns:xlink="http://www.w3.org/1999/xlink" content-type="doi" xlink:type="simple">10.3897/mycokeys.137.201158.figure5</object-id><object-id xmlns:xlink="http://www.w3.org/1999/xlink" content-type="arpha" xlink:type="simple">92361A8C-CDE1-502E-8346-5821B5295D6D</object-id><label>Figure 5.</label><caption><p><italic><tp:taxon-name><tp:taxon-name-part taxon-name-part-type="genus" reg="Acarospora">Acarospora</tp:taxon-name-part> <tp:taxon-name-part taxon-name-part-type="species" reg="iqbalii">iqbalii</tp:taxon-name-part></tp:taxon-name></italic> (20241418 <named-content xmlns:xlink="http://www.w3.org/1999/xlink" content-type="dwc:institutional_code" xlink:title="Shandong Normal University" xlink:href="https://scientific-collections.gbif.org/institution/4257e600-d365-4aa4-b208-8e46da3ce263" xlink:type="simple">SDNU</named-content>). <bold>A</bold>. Thallus and substrate; <bold>B</bold>. Apothecia; <bold>C</bold>. Section of apothecium; <bold>D</bold>. Hemiamyloid reaction of hymenium. <bold>E</bold>. Paraphyses; <bold>F</bold>. <italic><tp:taxon-name><tp:taxon-name-part taxon-name-part-type="genus" reg="Acarospora">Acarospora</tp:taxon-name-part></tp:taxon-name></italic>-type ascus; <bold>G</bold>. Multispored ascus; <bold>H, I</bold>. Ascospores. Scale bars: 1 mm (<bold>A</bold>); 200 μm (<bold>B</bold>); 50 μm (<bold>C</bold>); 20 μm (<bold>D</bold>); 10 μm (<bold>E–I</bold>).</p></caption><graphic xmlns:xlink="http://www.w3.org/1999/xlink" xlink:href="mycokeys-137-175-g005.jpg" id="oo_1721653.jpg" position="float" orientation="portrait" xlink:type="simple"><uri content-type="original_file" xlink:type="simple">https://binary.pensoft.net/fig/1721653</uri></graphic></fig></tp:treatment-sec><tp:treatment-sec sec-type="Habitat and distribution"><title>Habitat and distribution.</title><p><italic><tp:taxon-name><tp:taxon-name-part taxon-name-part-type="genus" reg="Acarospora">Acarospora</tp:taxon-name-part> <tp:taxon-name-part taxon-name-part-type="species" reg="iqbalii">iqbalii</tp:taxon-name-part></tp:taxon-name></italic> was first known to grow on calcareous rock in cold semiarid climates, collected at 2000 m in Pakistan (<xref ref-type="bibr" rid="B6">Iqbal et al. 2025</xref>). In China, it was found on calcareous rock at 1958 m elevation in Xinjiang Uyghur Autonomous Region. New to China.</p></tp:treatment-sec><tp:treatment-sec sec-type="Notes"><title>Notes.</title><p><italic><tp:taxon-name><tp:taxon-name-part taxon-name-part-type="genus" reg="Acarospora">Acarospora</tp:taxon-name-part> <tp:taxon-name-part taxon-name-part-type="species" reg="iqbalii">iqbalii</tp:taxon-name-part></tp:taxon-name></italic> can be easily distinguished from the other species of <italic><tp:taxon-name><tp:taxon-name-part taxon-name-part-type="genus" reg="Acarospora">Acarospora</tp:taxon-name-part></tp:taxon-name></italic> by the entire surface of the areole covered with white pruina, fissured at the center, unchanged color when wetted with water, hymenium 50–135 μm high, and not producing secondary metabolites (<xref ref-type="bibr" rid="B6">Iqbal et al. 2025</xref>). The species collected from China is very similar to the Pakistan species; they both grew on calcareous rocks at similar altitudes, but the species from China had epruinose apothecia disc (vs. pruinose), and smaller asci (50–55 × 10–15 μm vs. 110–160 × 28–40 μm). <italic><tp:taxon-name><tp:taxon-name-part taxon-name-part-type="genus" reg="Acarospora">A.</tp:taxon-name-part> <tp:taxon-name-part taxon-name-part-type="species" reg="iqbalii">iqbalii</tp:taxon-name-part></tp:taxon-name></italic> is morphologically similar to <italic><tp:taxon-name><tp:taxon-name-part taxon-name-part-type="genus" reg="Acarospora">A.</tp:taxon-name-part> <tp:taxon-name-part taxon-name-part-type="species" reg="tianshanica">tianshanica</tp:taxon-name-part></tp:taxon-name></italic>, but the latter differs in having larger ascospores (5.5–9 × 2.5–4 μm vs. 3–4 × 2–3 μm), and in producing gyrophoric acid (vs. producing no secondary metabolites) (<xref ref-type="bibr" rid="B28">Nurtai et al. 2017</xref>).</p></tp:treatment-sec><tp:treatment-sec sec-type="Specimens examined"><title>Specimens examined.</title><p>China • Xinjiang Uyghur Autonomous Region: Urumqi, Dabancheng district, Donggou village, beside the river, <named-content xmlns:xlink="http://www.w3.org/1999/xlink" content-type="dwc:verbatimCoordinates" xlink:type="simple">43°34'20.6"N, 88°36'11.5"E</named-content>, alt. 1958 m, on calcareous rock, 22 Jul. 2024, L. Hu et al. 20241418 (<named-content xmlns:xlink="http://www.w3.org/1999/xlink" content-type="dwc:institutional_code" xlink:title="Shandong Normal University" xlink:href="https://scientific-collections.gbif.org/institution/4257e600-d365-4aa4-b208-8e46da3ce263" xlink:type="simple">SDNU</named-content>).</p></tp:treatment-sec><ref-list><ref id="B6"><mixed-citation xmlns:xlink="http://www.w3.org/1999/xlink" xlink:type="simple">Iqbal MS, Nadeem M, Din AU, Khalid AN, Niazi AR (2025) Two new species of genus <italic><tp:taxon-name><tp:taxon-name-part taxon-name-part-type="genus">Acarospora</tp:taxon-name-part></tp:taxon-name></italic> (Lichenized <italic><tp:taxon-name><tp:taxon-name-part taxon-name-part-type="phylum">Ascomycota</tp:taxon-name-part></tp:taxon-name></italic>: <italic><tp:taxon-name><tp:taxon-name-part taxon-name-part-type="family">Acarosporaceae</tp:taxon-name-part></tp:taxon-name></italic>) from Pakistan. Journal of Asia-Pacific Biodiversity 18(2): 337–347. <ext-link xlink:href="10.1016/j.japb.2024.10.002" ext-link-type="doi" xlink:type="simple">https://doi.org/10.1016/j.japb.2024.10.002</ext-link></mixed-citation></ref><ref id="B28"><mixed-citation xmlns:xlink="http://www.w3.org/1999/xlink" xlink:type="simple">Nurtai L, Knudsen K, Abdulla A (2017) A new species of the <italic><tp:taxon-name><tp:taxon-name-part taxon-name-part-type="genus">Acarospora</tp:taxon-name-part> <tp:taxon-name-part taxon-name-part-type="species">strigata</tp:taxon-name-part></tp:taxon-name></italic> group (<italic><tp:taxon-name><tp:taxon-name-part taxon-name-part-type="family">Acarosporaceae</tp:taxon-name-part></tp:taxon-name></italic>) from China. The Bryologist 120(4): 382–387. <ext-link xlink:href="10.1639/0007-2745-120.4.382" ext-link-type="doi" xlink:type="simple">https://doi.org/10.1639/0007-2745-120.4.382</ext-link></mixed-citation></ref></ref-list></tp:taxon-treatment>
