# Supplementary material for: Discovering the diversity of Acarosporaceae with pruina in China
Source: MycoKeys. 2026 Jul 21;137:175–97. doi: 10.3897/mycokeys.137.201158 (PMC13416818; doi:10.3897/mycokeys.137.201158)
Supplement: XML Treatment for Acarospora glaucocarpa [file mycokeys.137.201158-treatment5.xml]

<!DOCTYPE tp:taxon-treatment
  PUBLIC "-//TaxonX//DTD Taxonomic Treatment Publishing DTD v0 20100105//EN" "tax-treatment-NSO.dtd">
<tp:taxon-treatment xmlns:tp="http://www.plazi.org/taxpub"><tp:treatment-meta><kwd-group><label>Taxon classification</label><kwd>
                  <named-content content-type="kingdom">Fungi</named-content>
                </kwd><kwd>
                  <named-content content-type="order">Acarosporales</named-content>
                </kwd><kwd>
                  <named-content content-type="family">Acarosporaceae</named-content>
                </kwd></kwd-group><mixed-citation publication-type="journal"><person-group><name><surname>Liang</surname><given-names>Fuhui</given-names></name><name><surname>Wang</surname><given-names>Jiaxin</given-names></name><name><surname>Hu</surname><given-names>Ling</given-names></name><name><surname>Miao</surname><given-names>Congcong</given-names></name><name><surname>Si</surname><given-names>Hongli</given-names></name><name><surname>Chang</surname><given-names>Runlei</given-names></name><name><surname>Zhang</surname><given-names>Lulu</given-names></name><name><surname>Wang</surname><given-names>Xinyu</given-names></name><name><surname>Wang</surname><given-names>Lisong</given-names></name><name><surname>Zhao</surname><given-names>Zuntian</given-names></name></person-group><article-title>Discovering the diversity of <italic><tp:taxon-name><tp:taxon-name-part taxon-name-part-type="family" reg="Acarosporaceae">Acarosporaceae</tp:taxon-name-part></tp:taxon-name></italic> with pruina in China</article-title><source>MycoKeys</source><day>21</day><month>07</month><year>2026</year><volume>137</volume><fpage>175</fpage><lpage>197</lpage><pub-id pub-id-type="doi">10.3897/mycokeys.137.201158</pub-id></mixed-citation></tp:treatment-meta><tp:nomenclature><tp:taxon-name><object-id xmlns:xlink="http://www.w3.org/1999/xlink" content-type="arpha" xlink:type="simple">B847F787-0B85-5C8D-B34D-79531FE32113</object-id>
                        		<tp:taxon-name-part taxon-name-part-type="genus" reg="Acarospora">Acarospora</tp:taxon-name-part> <tp:taxon-name-part taxon-name-part-type="species" reg="glaucocarpa">glaucocarpa</tp:taxon-name-part>
                        	</tp:taxon-name><tp:taxon-authority>(Ach.) Arnold, Flora 41: 311. 1858</tp:taxon-authority><xref ref-type="fig" rid="F6">Fig. 6</xref></tp:nomenclature><tp:treatment-sec sec-type="Description"><title>Description.</title><p>Thallus areolate to squamulose, broadly attached, round to irregular, rough, with light cracks, areoles 0.5–2 mm wide, 250–350 μm thick, squamules up to 4.5 mm wide. Upper surface grayish white to light brown, slightly to densely pruinose or epruinose, sometimes only the margins of squamules with white pruina. Lower surface white. Epicortex indistinct. Cortex up to 100 μm thick, upper layer reddish brown, 10–30 μm thick, lower layer hyaline, 30–70 μm thick. Algal layer 125–200 μm thick, uneven, sometimes interrupted by hyphal bundles, algal cells 8–10 μm wide. Medulla 150–400 μm thick, often gelatinized and obscure, with or without crystals. Apothecia immersed in thallus center when young, usually one per areole, 0.2–1.5 mm wide, mature apothecia usually directly growing on substrate, or elevated above the thallus, disc reddish brown to dark brown, round, up to 4 mm wide, epruinose or pruinose, rough, concave, often lower than the margin. Parathecium 30–100 μm wide, expanding around the disc. Hymenium 60–100 μm tall, epihymenium reddish brown, 10 μm tall, paraphyses 2–3 μm wide, apices unexpanded or slightly widened to 3.5 μm in terminal brown gel cap, hymenial gel IKI+ dark blue, euamyloid. Asci clavate, 60–70 × 10–15 μm, usually poorly developed, ascospores narrow ellipsoid to ellipsoid, 3–5 × 1–2 μm. Subhymenium 20–40 μm tall, IKI+ blue, euamyloid. Hypothecium 25–50 μm thick. Pycnidia not observed. Chemistry: not producing secondary metabolites.</p><fig id="F6" position="float" orientation="portrait"><object-id xmlns:xlink="http://www.w3.org/1999/xlink" content-type="doi" xlink:type="simple">10.3897/mycokeys.137.201158.figure6</object-id><object-id xmlns:xlink="http://www.w3.org/1999/xlink" content-type="arpha" xlink:type="simple">2B439372-6B0C-56D8-8CC5-B48C16146DF8</object-id><label>Figure 6.</label><caption><p><italic><tp:taxon-name><tp:taxon-name-part taxon-name-part-type="genus" reg="Acarospora">Acarospora</tp:taxon-name-part> <tp:taxon-name-part taxon-name-part-type="species" reg="glaucocarpa">glaucocarpa</tp:taxon-name-part></tp:taxon-name></italic> (24-76487 <named-content xmlns:xlink="http://www.w3.org/1999/xlink" content-type="dwc:institutional_code" xlink:title="Kunming Institute of Botany, Chinese Academy of Sciences" xlink:href="https://scientific-collections.gbif.org/institution/6039165f-1334-4ac6-a955-5542100c0e50" xlink:type="simple">KUN</named-content>). <bold>A</bold>. Thallus; <bold>B</bold>. Apothecia; <bold>C</bold>. Section of apothecium; <bold>D</bold>. Hemiamyloid reaction of hymenium; <bold>E</bold>. Paraphyses; <bold>F</bold>. Algal cells; <bold>G</bold>. Ascus in IKI; <bold>H</bold>. Asci with ascospores; <bold>I</bold>. Ascospores. Scale bars: 1 mm (<bold>A</bold>); 500 μm (<bold>B</bold>); 50 μm (<bold>C</bold>); 20 μm (<bold>D</bold>); 10 μm (<bold>E–I</bold>).</p></caption><graphic xmlns:xlink="http://www.w3.org/1999/xlink" xlink:href="mycokeys-137-175-g006.jpg" id="oo_1721654.jpg" position="float" orientation="portrait" xlink:type="simple"><uri content-type="original_file" xlink:type="simple">https://binary.pensoft.net/fig/1721654</uri></graphic></fig></tp:treatment-sec><tp:treatment-sec sec-type="Habitat and distribution"><title>Habitat and distribution.</title><p>This species in China was found in Xinjiang Uyghur Autonomous Region, at an elevation of 1929 m, and in Yunnan Province, at an elevation of 4211 m.</p></tp:treatment-sec><tp:treatment-sec sec-type="Notes"><title>Notes.</title><p>This species was first reported from Xinjiang Uyghur Autonomous Region in China only based on morphology (<xref ref-type="bibr" rid="B23">Li et al. 2007</xref>). We later rediscovered it in Yunnan Province; this specimen closely resembles the specimen reported from Xinjiang based on the previous description. Based on morphological, chemical and molecular data, we identified it as <italic><tp:taxon-name><tp:taxon-name-part taxon-name-part-type="genus" reg="Acarospora">Acarospora</tp:taxon-name-part> <tp:taxon-name-part taxon-name-part-type="species" reg="glaucocarpa">glaucocarpa</tp:taxon-name-part></tp:taxon-name></italic>, and supplemented detailed descriptions, high-resolution appearance images, and detailed anatomical illustrations.</p></tp:treatment-sec><tp:treatment-sec sec-type="Specimens examined"><title>Specimens examined.</title><p>China • Yunnan Province: Deqin County, Shengping Town, <named-content xmlns:xlink="http://www.w3.org/1999/xlink" content-type="dwc:verbatimCoordinates" xlink:type="simple">28°22'24.77"N, 99°01'15.40"E</named-content>, alt. 4211 m, on calcareous rock, 12 Jul. 2024, L.S. Wang et al. 24-76487 (<named-content xmlns:xlink="http://www.w3.org/1999/xlink" content-type="dwc:institutional_code" xlink:title="Kunming Institute of Botany, Chinese Academy of Sciences" xlink:href="https://scientific-collections.gbif.org/institution/6039165f-1334-4ac6-a955-5542100c0e50" xlink:type="simple">KUN</named-content>).</p></tp:treatment-sec><ref-list><ref id="B23"><mixed-citation xmlns:xlink="http://www.w3.org/1999/xlink" xlink:type="simple">Li ZC, Wen XM, Gulbostan, Abdulla A (2007) New Chinese records of lichen genus <italic><tp:taxon-name><tp:taxon-name-part taxon-name-part-type="genus">Acarospora</tp:taxon-name-part></tp:taxon-name></italic> in Xinjiang. Journal of Fungal Research 5(4): 190–192. <ext-link xlink:href="10.13341/j.jfr.2007.04.004" ext-link-type="doi" xlink:type="simple">https://doi.org/10.13341/j.jfr.2007.04.004</ext-link></mixed-citation></ref></ref-list></tp:taxon-treatment>
