# Supplementary material for: Discovering the diversity of Acarosporaceae with pruina in China
Source: MycoKeys. 2026 Jul 21;137:175–97. doi: 10.3897/mycokeys.137.201158 (PMC13416818; doi:10.3897/mycokeys.137.201158)
Supplement: XML Treatment for Acarospora tianshanica [file mycokeys.137.201158-treatment6.xml]

<!DOCTYPE tp:taxon-treatment
  PUBLIC "-//TaxonX//DTD Taxonomic Treatment Publishing DTD v0 20100105//EN" "tax-treatment-NSO.dtd">
<tp:taxon-treatment xmlns:tp="http://www.plazi.org/taxpub"><tp:treatment-meta><kwd-group><label>Taxon classification</label><kwd>
                  <named-content content-type="kingdom">Fungi</named-content>
                </kwd><kwd>
                  <named-content content-type="order">Acarosporales</named-content>
                </kwd><kwd>
                  <named-content content-type="family">Acarosporaceae</named-content>
                </kwd></kwd-group><mixed-citation publication-type="journal"><person-group><name><surname>Liang</surname><given-names>Fuhui</given-names></name><name><surname>Wang</surname><given-names>Jiaxin</given-names></name><name><surname>Hu</surname><given-names>Ling</given-names></name><name><surname>Miao</surname><given-names>Congcong</given-names></name><name><surname>Si</surname><given-names>Hongli</given-names></name><name><surname>Chang</surname><given-names>Runlei</given-names></name><name><surname>Zhang</surname><given-names>Lulu</given-names></name><name><surname>Wang</surname><given-names>Xinyu</given-names></name><name><surname>Wang</surname><given-names>Lisong</given-names></name><name><surname>Zhao</surname><given-names>Zuntian</given-names></name></person-group><article-title>Discovering the diversity of <italic><tp:taxon-name><tp:taxon-name-part taxon-name-part-type="family" reg="Acarosporaceae">Acarosporaceae</tp:taxon-name-part></tp:taxon-name></italic> with pruina in China</article-title><source>MycoKeys</source><day>21</day><month>07</month><year>2026</year><volume>137</volume><fpage>175</fpage><lpage>197</lpage><pub-id pub-id-type="doi">10.3897/mycokeys.137.201158</pub-id></mixed-citation></tp:treatment-meta><tp:nomenclature><tp:taxon-name><object-id xmlns:xlink="http://www.w3.org/1999/xlink" content-type="arpha" xlink:type="simple">E048E61F-1408-5667-B691-36D3FB1B36A8</object-id>
                        		<tp:taxon-name-part taxon-name-part-type="genus" reg="Acarospora">Acarospora</tp:taxon-name-part> <tp:taxon-name-part taxon-name-part-type="species" reg="tianshanica">tianshanica</tp:taxon-name-part>
                        	</tp:taxon-name><tp:taxon-authority>A. Abbas, L. Nurtai &amp; K. Knudsen, Bryologist 120(4): 385 (2017)</tp:taxon-authority><xref ref-type="fig" rid="F7">Fig. 7</xref></tp:nomenclature><tp:treatment-sec sec-type="Description"><title>Description.</title><p>Thallus of areoles to subsquamules dispersed to contiguous, irregular, 0.3–1.5(–2) mm wide. Upper surface white to grayish white. Slightly to densely pruinose, with some fissures, rough. Lower surface white to brown. Epicortex 10–25 μm thick. Cortex 50–75 μm thick, upper layer brownish 5–10 μm thick, lower layer hyaline, cells round to irregular, 4–6 μm wide. Algal layer up to 150 μm thick, usually interrupted by hyphal bundles, algal cells 8–12 μm wide. Medulla up to 250 μm thick, hyphae obscure in water. Apothecia immersed, usually 1 to 3 per squamule, disc black, up to 3 mm wide, usually epruinose, rough. Parathecium 5–20(–50) μm, sometimes merging with the cortex. Hymenium 100–150 μm tall, epihymenium brown, 5–10 μm tall, paraphyses 1–3 μm wide, apices unexpanded or slightly widened in terminal brown gel cap, hymenial gel IKI+ blue to red, hemiamyloid. Asci clavate, 75–125 × 15–25 μm, ascospores narrow ellipsoid, 5–8 × 2–4 μm. Subhymenium 20–40 μm tall, IKI+ blue, euamyloid. Hypothecium 15–30 μm thick. Pycnidia not observed. Chemistry: producing gyrophoric acid or no secondary metabolites.</p><fig id="F7" position="float" orientation="portrait"><object-id xmlns:xlink="http://www.w3.org/1999/xlink" content-type="doi" xlink:type="simple">10.3897/mycokeys.137.201158.figure7</object-id><object-id xmlns:xlink="http://www.w3.org/1999/xlink" content-type="arpha" xlink:type="simple">B2DA7FBF-EA9D-5BC6-8051-AA8C57027802</object-id><label>Figure 7.</label><caption><p><italic><tp:taxon-name><tp:taxon-name-part taxon-name-part-type="genus" reg="Acarospora">Acarospora</tp:taxon-name-part> <tp:taxon-name-part taxon-name-part-type="species" reg="tianshanica">tianshanica</tp:taxon-name-part></tp:taxon-name></italic> (20241407 <named-content xmlns:xlink="http://www.w3.org/1999/xlink" content-type="dwc:institutional_code" xlink:title="Shandong Normal University" xlink:href="https://scientific-collections.gbif.org/institution/4257e600-d365-4aa4-b208-8e46da3ce263" xlink:type="simple">SDNU</named-content>). <bold>A</bold>. Thallus with apothecia; <bold>B</bold>. Apothecia; <bold>C</bold>. Section of apothecium; <bold>D</bold>. Hemiamyloid reaction of hymenium; <bold>E</bold>. Section of cortex; <bold>F</bold>. Ascospores. Scale bars: 1 mm (<bold>A</bold>); 500 μm (<bold>B</bold>); 50 μm (<bold>C, D</bold>); 20 μm (<bold>E</bold>); 10 μm (<bold>F</bold>).</p></caption><graphic xmlns:xlink="http://www.w3.org/1999/xlink" xlink:href="mycokeys-137-175-g007.jpg" id="oo_1721655.jpg" position="float" orientation="portrait" xlink:type="simple"><uri content-type="original_file" xlink:type="simple">https://binary.pensoft.net/fig/1721655</uri></graphic></fig></tp:treatment-sec><tp:treatment-sec sec-type="Habitat and distribution"><title>Habitat and distribution.</title><p><italic><tp:taxon-name><tp:taxon-name-part taxon-name-part-type="genus" reg="Acarospora">Acarospora</tp:taxon-name-part> <tp:taxon-name-part taxon-name-part-type="species" reg="tianshanica">tianshanica</tp:taxon-name-part></tp:taxon-name></italic> was found in Gansu Province, Inner Mongolia Autonomous Region, Qinghai Province, and Xinjiang Uyghur Autonomous Region, at elevations of 1500–3000 m, on calcareous and siliceous rock in full sun. We predict this species is widely distributed in Central Asia.</p></tp:treatment-sec><tp:treatment-sec sec-type="Notes"><title>Notes.</title><p>The holotype of <italic><tp:taxon-name><tp:taxon-name-part taxon-name-part-type="genus" reg="Acarospora">Acarospora</tp:taxon-name-part> <tp:taxon-name-part taxon-name-part-type="species" reg="tianshanica">tianshanica</tp:taxon-name-part></tp:taxon-name></italic> was collected from Tianshan Grand Canyon, Xinjiang Uyghur Autonomous Region, China (<xref ref-type="bibr" rid="B28">Nurtai et al. 2017</xref>). In the protologue, this species was reported to produce gyrophoric acid. However, based on <abbrev xmlns:xlink="http://www.w3.org/1999/xlink" xlink:title="thin-layer chromatography" xlink:type="simple">TLC</abbrev> analysis of numerous specimens collected from Xinjiang Uyghur Autonomous Region in this study, the number of specimens producing gyrophoric acid was approximately equal to those producing no secondary metabolites. Therefore, we have supplemented the chemical description of this species. In addition, this species was reported only growing on granite (siliceous rock), however, we collected some specimens that also grew on calcareous rock.</p></tp:treatment-sec><tp:treatment-sec sec-type="Specimens examined"><title>Specimens examined.</title><p>China • Gansu Province: Subei Mongol Autonomous County, Danghe Canyon, <named-content xmlns:xlink="http://www.w3.org/1999/xlink" content-type="dwc:verbatimCoordinates" xlink:type="simple">39°27'34.81"N, 94°57'17.59"E</named-content>, alt. 2376 m, on calcareous rock, 23 May 2018, L.S. Wang et al. 18-58447 (<named-content xmlns:xlink="http://www.w3.org/1999/xlink" content-type="dwc:institutional_code" xlink:title="Kunming Institute of Botany, Chinese Academy of Sciences" xlink:href="https://scientific-collections.gbif.org/institution/6039165f-1334-4ac6-a955-5542100c0e50" xlink:type="simple">KUN</named-content>); Linze County, Danxia Landform Park, <named-content xmlns:xlink="http://www.w3.org/1999/xlink" content-type="dwc:verbatimCoordinates" xlink:type="simple">38°58'31.84"N, 100°01'06.64"E</named-content>, alt. 1738 m, on calcareous rock, 29 May 2018, L.S. Wang et al. 18-58734 (<named-content xmlns:xlink="http://www.w3.org/1999/xlink" content-type="dwc:institutional_code" xlink:title="Kunming Institute of Botany, Chinese Academy of Sciences" xlink:href="https://scientific-collections.gbif.org/institution/6039165f-1334-4ac6-a955-5542100c0e50" xlink:type="simple">KUN</named-content>); • Inner Mongolia Autonomous Region: Alxa Left Banner, Helan Mountain National Nature Reserve, <named-content xmlns:xlink="http://www.w3.org/1999/xlink" content-type="dwc:verbatimCoordinates" xlink:type="simple">38°54'56"N, 105°51'54"E</named-content>, alt. 1500 m, on calcareous rock, 19 Aug. 2011, P.M. Wang 20123235 (<named-content xmlns:xlink="http://www.w3.org/1999/xlink" content-type="dwc:institutional_code" xlink:title="Shandong Normal University" xlink:href="https://scientific-collections.gbif.org/institution/4257e600-d365-4aa4-b208-8e46da3ce263" xlink:type="simple">SDNU</named-content>); • Qinghai Province: Delingha City, near Chayegou Protection Station, <named-content xmlns:xlink="http://www.w3.org/1999/xlink" content-type="dwc:verbatimCoordinates" xlink:type="simple">37°24'01.64"N, 96°35'05.74"E</named-content>, alt. 2944 m, on calcareous rock, 21 May 2018, L.S. Wang et al. 18-58357 (<named-content xmlns:xlink="http://www.w3.org/1999/xlink" content-type="dwc:institutional_code" xlink:title="Kunming Institute of Botany, Chinese Academy of Sciences" xlink:href="https://scientific-collections.gbif.org/institution/6039165f-1334-4ac6-a955-5542100c0e50" xlink:type="simple">KUN</named-content>); • Xinjiang Uyghur Autonomous Region: Urumqi City, near the checkpoint of Tianshan No. 1 Glacier, <named-content xmlns:xlink="http://www.w3.org/1999/xlink" content-type="dwc:verbatimCoordinates" xlink:type="simple">43°24'57.6"N, 87°13'11.3"E</named-content>, alt. 1726 m, on calcareous rock, 20 Jul. 2024, L. Hu, Y.H. Wang &amp; J.X. Wang 20240776, 20240800 (<named-content xmlns:xlink="http://www.w3.org/1999/xlink" content-type="dwc:institutional_code" xlink:title="Shandong Normal University" xlink:href="https://scientific-collections.gbif.org/institution/4257e600-d365-4aa4-b208-8e46da3ce263" xlink:type="simple">SDNU</named-content>); Urumqi City, West Baiyanggou, <named-content xmlns:xlink="http://www.w3.org/1999/xlink" content-type="dwc:verbatimCoordinates" xlink:type="simple">43°29'37.07"N, 87°11'41.3"E</named-content>, alt. 1877 m, on calcareous rock, 20 Jul. 2024, L. Hu, Y.H. Wang &amp; J.X. Wang 20240806, 20240816b (<named-content xmlns:xlink="http://www.w3.org/1999/xlink" content-type="dwc:institutional_code" xlink:title="Shandong Normal University" xlink:href="https://scientific-collections.gbif.org/institution/4257e600-d365-4aa4-b208-8e46da3ce263" xlink:type="simple">SDNU</named-content>); near the Tianshan Glacier Station of CAS, <named-content xmlns:xlink="http://www.w3.org/1999/xlink" content-type="dwc:verbatimCoordinates" xlink:type="simple">43°12'46.4"N, 87°7'25.3"E</named-content>, alt. 2090 m, on calcareous rock, 20 Jul. 2024, L. Hu, Y.H. Wang &amp; J.X. Wang 20240843 (<named-content xmlns:xlink="http://www.w3.org/1999/xlink" content-type="dwc:institutional_code" xlink:title="Shandong Normal University" xlink:href="https://scientific-collections.gbif.org/institution/4257e600-d365-4aa4-b208-8e46da3ce263" xlink:type="simple">SDNU</named-content>); Urumqi City, Dabancheng District, Donggou Village, <named-content xmlns:xlink="http://www.w3.org/1999/xlink" content-type="dwc:verbatimCoordinates" xlink:type="simple">43°34'40.4"N, 88°36'43.2"E</named-content>, alt. 1929 m, on calcareous rock, 22 Jul. 2024, L. Hu, Y.H. Wang &amp; J.X. Wang 20241150 (<named-content xmlns:xlink="http://www.w3.org/1999/xlink" content-type="dwc:institutional_code" xlink:title="Shandong Normal University" xlink:href="https://scientific-collections.gbif.org/institution/4257e600-d365-4aa4-b208-8e46da3ce263" xlink:type="simple">SDNU</named-content>); Urumqi City, Dabancheng District, on the hillside by the river ditch of Donggou Village, <named-content xmlns:xlink="http://www.w3.org/1999/xlink" content-type="dwc:verbatimCoordinates" xlink:type="simple">43°35'48.5"N, 88°37'49.0"E</named-content>, alt. 1971 m, on calcareous rock, 22 Jul. 2024, L. Hu, Y.H. Wang &amp; J.X. Wang 20241227 (<named-content xmlns:xlink="http://www.w3.org/1999/xlink" content-type="dwc:institutional_code" xlink:title="Shandong Normal University" xlink:href="https://scientific-collections.gbif.org/institution/4257e600-d365-4aa4-b208-8e46da3ce263" xlink:type="simple">SDNU</named-content>); Urumqi City, Dabancheng District, by the river course of Donggou Village, <named-content xmlns:xlink="http://www.w3.org/1999/xlink" content-type="dwc:verbatimCoordinates" xlink:type="simple">43°34'20.6"N, 88°36'11.5"E</named-content>, alt. 1958 m, on calcareous rock, 22 Jul. 2024, L. Hu, Y.H. Wang &amp; J.X. Wang 20241243, 20241313, 20241393, 20241397A, 20241407 (<named-content xmlns:xlink="http://www.w3.org/1999/xlink" content-type="dwc:institutional_code" xlink:title="Shandong Normal University" xlink:href="https://scientific-collections.gbif.org/institution/4257e600-d365-4aa4-b208-8e46da3ce263" xlink:type="simple">SDNU</named-content>).</p></tp:treatment-sec><ref-list><ref id="B28"><mixed-citation xmlns:xlink="http://www.w3.org/1999/xlink" xlink:type="simple">Nurtai L, Knudsen K, Abdulla A (2017) A new species of the <italic><tp:taxon-name><tp:taxon-name-part taxon-name-part-type="genus">Acarospora</tp:taxon-name-part> <tp:taxon-name-part taxon-name-part-type="species">strigata</tp:taxon-name-part></tp:taxon-name></italic> group (<italic><tp:taxon-name><tp:taxon-name-part taxon-name-part-type="family">Acarosporaceae</tp:taxon-name-part></tp:taxon-name></italic>) from China. The Bryologist 120(4): 382–387. <ext-link xlink:href="10.1639/0007-2745-120.4.382" ext-link-type="doi" xlink:type="simple">https://doi.org/10.1639/0007-2745-120.4.382</ext-link></mixed-citation></ref></ref-list></tp:taxon-treatment>
